# Supplementary material for: Enhancing Essential Oil Extraction from Lavandin Grosso Flowers via Plasma Treatment
Source: Int J Mol Sci. 2024 Feb 17;25(4):2383. doi: 10.3390/ijms25042383 (PMC10889515; doi:10.3390/ijms25042383)
Supplement: Supplementary file 1 [file ijms-25-02383-s001.zip]

Archive with 1 entries (1 files):
- ijms-2849503-supplementary.pdf
